# Supplementary material for: Contrasted patterns of selective pressure in three recent paralogous gene pairs in the Medicago genus (L.)
Source: BMC Evol Biol. 2012 Oct 1;12:195. doi: 10.1186/1471-2148-12-195 (PMC3517903; doi:10.1186/1471-2148-12-195)
Supplement: Additional file 5 — Lax gene Nucleotide alignment. Nucleotide alignment of Lax genes in phyml format. [file 1471-2148-12-195-S5.phy]

29 798

L0122C2   ACAGATCAAC AAGAAGGAGT AGTTGGAAGA GAAGAAGAGG TGGAAGATCA TTCATTCAGT
L0220B2   .......... .......... .......... .......... .......... ..........
L0738D2   .......... .......... .......... .......... .......... ..........
L0750D2   .......... .......... .......... .......... .......... ..........
L0897E2   .......... .......... .......... .......... .......... ..........
L0899E2   .......... .......... .......... .......... .......... ..........
L0901E2   .......... .......... .......... .......... .T........ ..........
L0904E2   ?????????? ???....... .......... .........C AA........ ..........
L0908E2   .......... .......... .......... .......... .......... ..........
L0909E2   .......... .......... .......... .......... .......... ..........
L0911E2   .......... .......... .......... .......... .......... ..........
L0913E2   .......... .......... .......... ........AC AA........ ..........
L0928D2   .......... .......... .......... .........C AA........ ..........
LCarsX2   .......... .......... .......... .........C AA........ ..........
LCoerX2   .......... .......... .......... .........C AA........ ..........
LMariX2   .......... .......... .......... .......... .T........ ..........
LRuthX2   .......... .......... .......... .........C AA........ ..........
L0738D4   .....A...G ...GT..TTC .AG.TT.GA. ...AT..CA. AA..CC.ATC CATG....A.
L0122C4   .....A...G ...GT..TTC .AG.TT.GA. ...AT..CA. AA..CC.ATC CATG....A.
L022OB4   .....A...G ...GT..TTC .AG.TT.GA. ...AT..CA. AA..TC.ATC CATG....A.
L0899E4   .....A..TG ...GT..TTC .AG.TT.GA. ..TAT..CA. AA..TC.ATC CATG....A.
L0911E4   .....A...G ...GT..TTC .AG.TT.GA. ..TAT..CA. AA..TC.ATC CATG....A.
L0913E4   ?????????? ?????????? ?????????? ?????????? ?????????? ??????????
LMariX4   .....A...G ...GT..TTC .ACCTT.GA. ..TAT..CA. AA..CC.ATC CATG....A.
L0750D4   .....A...G ...TT..TTC .AG.TT.GA. ...AT..CA. AA..GC.ATC CATG....A.
L0901E4   .....A...G ...GT..TTC .AG.TT.GA. ..TAT..CA. AA..TC.ATC CATG....A.
L0904E4   .....A...G ...GT..TTC .AG.TT.GA. ..TAT..CA. AA..CC.ATC CATG....A.
L0908E4   .....A...G ...GT..TTC .AG.TT.GA. ..TAT..CA. AA..CC.ATC CATG....A.
L0738D1   ...AT.G.G. TGA.T.A..A .A---..GAG .....GA.A. GA.C.AG..C AGGT.CTG..

          GTCAAGAATT TTCTTTGGCA TGGTGGTTCT GTTTGGGATG CATGGTTCAG TTGTGCTTCA
          .......... .......... .......... .......... .......... ..........
          .......... .......... .......... .......... .......... ..........
          .......... .......... .......... .......... .......... ..........
          .......... .......... .......... .......... .......... ..........
          ..T....... .......... .......... .......... .......... ..........
          .......... .......... .......... .......... .......... ..........
          .......... .......... .......... .......... .......... ..........
          .......... .......... .......... .......... .......... ..........
          .......... .......... .......... .......... .......... ..........
          .......... .......... .......... .......... .......... ..........
          .......... .......... .......... .......... .......... ..........
          .......... .......... .......... .......... .......... ..........
          .......... .......... .......... .......... .......... ..........
          .......... .......... .......... .......... .......... ..........
          .......... .......... .......... .......... .......... ..........
          .......... .......... .......... .......... .......... ..........
          T....A.G.. .CT.A..... .......... .......... .......T.. ..........
          T....A.G.. .CT.A..... .......... .......... .......T.. ..........
          T....A.G.. .CT.A..... .......... .......... .......T.. ..........
          T....A.G.. .CT.A..... .......... .......... .......T.. ..........
          T....A.G.. .CT.A..... .......... .......... .......T.. ..........
          ?????????? ?????????? ?????????? ?????????? ?????????? ??????????
          T....A.G.. .CT.A..... .......... .......... .......T.. ..........
          T....A.G.. .CT.A..... .......... .......... .......T.. ..........
          T....A.G.. .CT.A..... .......... .......... .......T.. ..........
          T....A.G.. .CT.A..... .......... .......... .......T.. ..........
          T....A.G.. .CT.A..... .......... .......... .......T.. ...C......
          T......... .......... .......... ....AT.... .T.....T.. C.....C...

          AATCAAGTGG CACAAGTGTT GTTGACACTA CCATATTCAT TCTCTCAACT TGGAATGCTA
          .......... .......... .......... .......... .......... ..........
          .......... .......... .......... .......... .......... ..........
          .......... .......... .......... .......... .......... ..........
          .......... .......... .......... .......... .......... ..........
          .......... .T.....C.. .......... .......... .......... ..........
          .......... .T.....C.. .......... .......... .......... ..........
          .......... .......... .........G .......... .......... ..........
          .......... .......... .......... .......... .......... ..........
          .......... .T........ .........T .......... .......... ..........
          .......... .......... ...A...... .......... .......... ..........
          .......... .T........ A........G .......... .......... ..........
          .......... .......... .........G .......... .......... ..........
          .......... .T........ .......... .......... .......... ..........
          .......... .T........ ...A.....G .......... .......... ..........
          .......... .......... .........G .......... .......... ..........
          .......... .T........ .........G .......... .......... ..........
          .......... .T........ ...A.....T ........T. .......... ...T...G..
          .......... .T........ ...A.....T ........T. .......... ...T...G..
          .......??? ?????????? ?????????? ?????????? ?????????? ??????????
          .......... .T........ .........T ........T. .......... ...G...G..
          .......... .T........ .........T ........T. .......... ...T...G..
          ?????????? ?????????? ?????????? ?????????? ?????????? ??????????
          .......... .T........ .........T ........T. ....A..... ...G...G..
          .......... .T........ .........T ........T. .......... ...G...G..
          .......... .T........ .........T ........T. .......... ...G...G..
          .......... .T........ .........T ........T. .......... ...G...G..
          .......... .T........ .........T ........T. .......... ...G...G..
          .....G..T. .T..G..T.. .........G .....C.... .......G.. A......A.T

          TCTGGAATCT TGCTTCAAGT TTTCTATGGA ATCCTTGGAA GTTGGACTGC TTATCTTATT
          .......... .......... .......... .......... .......... ..........
          ..A..G..T. .......... .......... .......... .......... ..........
          .......... .......... .......... .......... .......... ..........
          ..A..G.... .......... .......... .......... .......... ..........
          ..A....... .......... .......... ..T....... .......... ..........
          .......... .......... .......... ..T....... .......... ..........
          ..A..G..T. .......... .......... .......... .......... ..........
          .......... .......... .......... .......... .......... ..........
          ..A.....T. .......... .......... .......... .......... ..........
          ..A....... .......... .......... .......... .......... ..........
          ..A..G.... .......... .......... .......... .......... ..........
          ..A..G..T. .......... .......... .......... .......... ..........
          ..A..G.... .......... .......... ........T. .......... ..........
          .......... .......... .......... .......... .......... ..........
          .......... .......... .......... .......... .......... ..........
          ..A..G.... .......... .......... .......... .......... ..........
          ..A..C..AG ..T....GA. A......... C.TA...... .C........ ......A...
          ..A..C..AG ..T....GA. A......... C.TA...... .C........ ......A...
          ?????????? ?????????? ?????????? ?????????? ?????????? ??????????
          ..A..C..AG ..T....GA. A......... C.TA...... .C........ A.....A...
          ..A..C..AG ..T.....A. A........G C.TA...... .C........ ......A...
          ?????????? ?????????? ?????????? ?????????? ?????????? ??????????
          ..A..C..AG ..T....GA. A......... C.TA...... .C........ ......A...
          ..A..C..AG ..T....GA. A......... C.TA...... .C........ A.....A...
          ..A..C..AG ..T....GA. A......... C.TA...... .C........ ......A...
          ..A..C..AG ..T....GA. A......... C.TA...... .C........ ......A...
          ..A..C..AG ..T....GA. A......... C.TA...... .C........ ......A...
          ..A..C...A .AT.C..... C......... T.GA.G..T. .......... ....T.G...

          AGTGTTCTCT ATGTTGAATA CCGTTCTAGA AAAGAGAAGG AAAATGTTAA TTTCAAGAAC
          .......... .......... .......... .......... .......... ..........
          .......... .......... .......... .......... .......... ..........
          .......... .......... .......... .......... .......... ..........
          .......... .......... .......... .......... .......... ..........
          .......... .......... .......... .......... .......... ..........
          .......... .......... .......... .......... .......... ..........
          ........A. .......... .......... .......... .......... ..........
          .......... .......... .......... .......... .......... ..........
          .......... .......... .......... .......... .......... ..........
          .......... .......... .......... .......... .......... ..........
          .......... .......... .......... .......... .......... ..........
          .......... .......... .......... .......... .......... ..........
          .......... .......... .......... .......... .......... ..........
          .......... .......... .......... .......... .......... ..........
          .......... .......... .......... .......... .......... ..........
          .......... .......... .......... .......... .......... ..........
          .....A..T. .......G.. ....G..... ..G..A.... .......... C.........
          .....A..T. .......G.. ....G..... ..G..A.... .......... C.........
          ?????????? ?????????? ?????????? ?????????? ?????????? ??????????
          .....A..T. .......G.. ....G..... ..G..A..A. .......... C.........
          .....A.... .......G.. T...G..... ..G..A..A. .......... C.........
          ?????????? ?????????? ?????????? ?????????? ?????????? ??????????
          .....A..T. .......G.. ....G..... ..G..A..A. .......... C........T
          .....A..T. .......G.. ....G..... ..G..A..A. .......... C.........
          .....A..T. .......G.. ....G..... ..G..A..A. .......... C.........
          .....A.... .......G.. ....G..... ..G..A..A. .......... C........T
          .....A..T. .......G.. ....G..... ..G..A..A. .......... C.........
          ..CA....G. .......G.. .A.AAGC... ..G.....A. .G.....C.G C.....A..T

          CATGTCATTC AGTGGTTTGA AGTGCTTGAT GGGTTACTGG GTCCATATTG GAAAGCATTG
          .......... .......... .......... .......... .......... ..........
          .......... .......... .......... .......... .......... ..........
          .......... .......... .......... .......... .......... ..........
          .......... .......... .......... ..T....... .......... ..........
          .......... .......... .......... ..T....... .......... ..........
          .......... .......... .......... ..T....... .......... ..........
          .......... .......... .......... .....G.... .......... ..........
          .......... .......... .......... ..T....... .......... ..........
          .....T.... .......... .......... .......... .......... ..........
          .......... .......... .......... .......... .......... ..........
          .......... .......... .......... .......... .......... ..........
          .......... .......... .......... .....G.... .......... ..........
          .......... .......... .......... .......... .......... ..........
          .......... .......... .......... ..A....... .......... ..........
          .......... ..???????? ?????????? ?????????? ?????????? ??????????
          .......... .......... .......... .......... .....GT... ..........
          ........C. .......... ...T...... ..A.....A. ..AG...... ..........
          ........C. .......... ...T...... ..A.....A. ..AG...... ..........
          ?????????? ??........ ...T...... ..A.....A. ..AG...... ..........
          ........C. .......... ...T...... ..A.....A. ..AG...... ..........
          ........C. .......... ...T...... ..A.....A. ..AG...... ..........
          ?????????? ??........ ...T...... ..A.....A. ..AG...... ..........
          ........C. .......... ...T.....C ..A.....A. ..AG.C.... ..........
          ........C. .......... ...T...... ..A.....A. ..AG...... ..........
          ........C. .......... ...T...... ..A.....A. ..AG...... ..........
          .......... .......... ...T...... ..A.....A. ..AG...... ..........
          ........C. .......... ...T...... ..A.....A. ..AA...... ..........
          .......... .......... ....T.G..A ..T.....T. ....T..... .......A.T

          GGGCTAGCTT TCAATTGTAC TTTCCTCCTC TTTGGATCTG TGATTCAGCT TATAGCCTGT
          .......... .......... .......... .......... .......... ..........
          .......... .......... .......... .......... .......... ..........
          .......... .......... .......... .......... .......... ..........
          .......... .......... ......T... .......... .......... ......T...
          .......... .......... ......T... .......... .......... ......T...
          .......... .......... ......T... .......... .......... ......T...
          .......... ....C..... ......T... .......... .......... ......A...
          .......... .......... ......T... .......... .......... ......T...
          .......... .......... ......T... .......... .......... ......T...
          .......... .......... ......T... .......... .......... ......T...
          .......... .......... ......T... .......... .......... ......T...
          .......... .......... ......T... .......... .......... ......A...
          .......... .......... ......T... .......... .......... ......T...
          .......... .......... ......T... .......... .......... ......T...
          ?????????? ?????????? ?????????? ?????????? ?????????? ??????????
          .......... .......... ......T... .......... .......... ......T...
          ...T....C. .......C.. ...T..T... .......... .C........ ......A...
          ...T....C. .......C.. ...T..T... .......... .C........ ......A...
          ...T....C. .......C.. ...T...... .......... .C........ ......A...
          ...T....C. .......C.. C..T..T... ......A... .C........ ......A...
          ...T....C. .......C.. ...T...... ........A. .C........ ......A...
          ...T....C. .......C.. ...T...... .......... .C........ ......A...
          ...T....C. .......C.. ...T...... .......... .C........ ......A...
          ...T....C. .......C.. ...T..T... .......... .C........ ......A...
          ...T....C. .......C.. ...T...... ......A... .C........ ......A...
          ...T....C. .......C.. ...T...... .......... .C........ C.....A...
          ...T....C. .......C.. ...T...... ......A... .C........ ......A...
          ..AT...... ....C..C.. ......T... .......... .T..C..... C.....T...

          GCTAGTAACA TCTACTACAT AAATGACAAC TTGGACAAAA GAACATGGAC TTATATCTTT
          .......... .......... .......... .......... .......... ..........
          .......... .......... .......... .......... .......... ..........
          .......... .......... .......... .......... .......... A.........
          .....C.... .......... .......... .......... .......... ..........
          .......... .......... .......... .......... .......... A.........
          .......... .......... .......... .......... .......... A.........
          ..A..C..T. .......... .......... .......... ....T..... A.........
          ..A....... .......... .......... .......... .......... A.........
          .......... .......... .......... .......... .......... ..........
          .......... .......... .......... ..A....... .......... ..........
          .......... .......... .......... .......... ....T..... A.........
          ..A..C..T. .......... .......... .......... ....T..... A.........
          .......... .......... .......... .......... .......... ..........
          .......... .......... .......... ..A....... .......... ..........
          ?????????? ?????????? ?????????? ?????????? ?????????? ??????????
          ..A..C.... .......... .......... .......... .......... ......T...
          ..A.....T. .A..T..... ......T..A .......... .G..T..... ......T...
          ..A.....T. .A..T..... ......T..A .......... .G..T..... ......T...
          ..A.....T. .A..T..... ......T..A .......... .G..T..... ......T...
          ..A.....T. .A..T..... ......T..A .......... .G..T..... ......T...
          ..A.....T. .A..T..... ......T..A .......... .G..T..... ......T...
          ..A.....T. .A..T..... ......T..A .......... .G..T..... ......T...
          ..A.....T. .A..T..... ......T..A .......... .G..C..... ......T...
          ..A..????? ?????????? ?????????? ?????????? ?????????? ??????????
          ..A.....T. .A..T..... ......T..A .......... .G..T..... ......T...
          ..A.....T. .A..T..... ......T..A .......... .G..T..... ......T...
          ..A.....T. .A..T..... ......T..A .......... .G..T..... C.....A...
          ..A....... .A........ ......TC.. ........G. .G..T..... ...C..T...

          GGAGCATGTT GTGCTACAAC TGTGTTCATA CCATCCTTCC ACAATTACCG TATTTGGTCC
          .......... .......... .......... .......... .......... ..........
          .......... .......... .......... .......... .......... ..........
          .......... .......... .......... .......... .......... ..........
          .......... .......... .......... .......... .......... ..........
          .......... .......... .......... .......... .......... ..........
          .......... .......... .......... .......... .......... ..........
          .......... .......... .......... .......... .......... A.........
          .......... .......... .......... .......... .......... ..........
          .......... .......... .......... .......... .......... ..........
          .......... .......... .......... .......... .......... ..........
          .......... ....A..... .......... .......... .......... ..........
          .......... .......... .......... .......... .......... A.........
          .......... .......... .......... .......... .......... ..........
          .......... .......... .......... .......... .......... ..........
          ?????????? ?????????? ?????????? ?????????? ?????????? ??????????
          .......... .......... .......... .......... .......... ..........
          .....T.... .......... .......... ..T..A.... .T.....T.. .........A
          .....T.... .......... .......... ..T..A.... .T.....T.. .........A
          .....T.... .......... .......... ..T..A.... .T.....T.. .........A
          .....T.... .......... .......... ..T..T.... .T.....T.. .........A
          .....T.... .......... .......... ..T.....T. .T........ .........A
          .....T.... .......... .......... ..T....... .......T.. .........A
          .....T.... .......... .......... ..T.....T. .......T.. .........A
          ?????????? ?????????? ?????????? ?????????? ?????????? ??????????
          .....T.... .......... ......T... ..T.....T. .......T.. .........A
          .....T.... .......... .......... ..T....... .T........ .........A
          .....T.... .......... .......... ..T....... .......T.. .........A
          .....T.... .......... A......... ..T..A.... .T..C..TA. A........T

          TTCCTTGGAC TTGGAATGAC TACATACACT GCTTGGTACC TTACTATAGC ATCAATCGTT
          .......... .......... .......... .......... .......... ..........
          .......... .......... .......... .......... .......... ..........
          .......... .......... .......... .......... .......... ..........
          .......... ....G..... .......... .......... .......... ...T..T...
          .......... .......... .......... .......... .......... ...T..T...
          .......... ....G..... .........A .......... .......... ...T..T...
          .......... ....G..... .......... .......... .......... ...C..T...
          .......... ....G..... .......... .......... .......... ...T..T...
          .......... ....G..... .......... ........T. .......... ...T..T...
          .......... ....G..... .......... .......... .......... ...T..T...
          .......... ....G..... .......... .......... .......... ...T..T...
          .......... ....G..... .......... .......... .......... ...C..T...
          .......... ....G..... .......... .......... .......... ...T..T...
          .......... ....G..... .......... .......... .......... T..C..T...
          ?????????? ?????????? ?????????? ?????????? ?????????? ??????????
          .......... .......... .......... .......... .......... .G.T..T...
          ..T.....T. .......... C..T..T... ........TA .GG....... TG.T..A...
          ..T.....T. .......... C..T..T... ........TA .GG....... TG.T..A...
          ..T.....T. .......... C..T..T... ........TA .GG....... TG.T..A...
          ..T.....T. .......... C..T..T... ........TA .GG....... TG.T..A...
          ..T.....T. .......... C..T..T... ........TA .GG....... TG.T..A...
          ..T.....T. .......... C..T..T... ........TA .GG....... TG.T..A...
          ..T.....T. .......... C..T..T... ........TA .GG....... TG.T..A...
          ?????????? ?????????? ?????????? ?????????? ?????????? ??????????
          ..T.....T. .......... C..T..T... ........TA .GG....... TG.T..A...
          ..T.....T. .......... C..T..T... ........TA .GG....... TG.T..A...
          ..T.....T. .......... C..T..T... ........TA .GG....... TG.T..A...
          ........C. ....C..... .........A ........TA .G..C..T.. .G.C..T...

          CATGGCCAGG CAGAAAATGT GACACATACT GGTCCAAAAA AATTAGTGGA GATTATGCAC
          .......... .......... .......... .......... .......... ..........
          .......... .......... .......... .......... .......... ..........
          .......... .......... .......... .......... .......... ..........
          .......... .......... .......... .......... .......... ..........
          .......... .......... .......... .......... .......... ..........
          .......... .......... .......... .......... .......... ..........
          .......... .......... .......... .......... .......... ..........
          .......... .......... .......... .......... .......... ..........
          .......... .......... .......... .......... .......... ..........
          .......... .......... .......... .......... .......... ..........
          .......... .......... ......C... .......... .......... ..........
          .......... .......... .......... .....T.... .......... ..........
          .......... .......... .......... .......... .......... ..........
          .......... .......... .......... .......... .......... ..........
          ????????.. T......... A......... .......... ........?? ??????????
          .......... .......... .......... ........G. .......... ..........
          A........A T......... .GT...CT.. .......C.. .GC....... .........T
          A........A T......... .GT...CT.. .......C.. .GC....... .........T
          A........A T......... .GT...CT.. .......C.. .GC....... .........T
          A........? ?????????? ?????????? ?????????? ?????????? ??????????
          A........A T......... .GT...CT.. .......C.. .GC....... .........T
          A........A T......... .GT...CT.. .......C.. .GC....... .........T
          A........A T......... .GT...CT.. .......C.. .GC....... .........T
          ?????????A T......... .GT...CT.. .......C.. .GC....... .........T
          A........A T......... .GT...CT.. .......C.. .GC....... .........T
          A........? ?????????? ?????????? ?????????? ????????.. .........T
          A........A T......... .GT...CT.. .......C.. .GC....... A........T
          .......... TT........ .GTT..CT.G ........G. ..A.G..T.. A..C.....T

          GCCATGTGGA AGCCACAAAA ATTCAAGTAC ATATATTTGA TGGCAACTTT ATACGTTTTC
          .......... .......... .......... .......... .......... ..........
          .......... .......... .......... .......... .......... ..........
          .......... .......... .......... .......... .......... ..........
          .......... .......... .......... .......... .......... ..........
          .......... .......... .......... .......... .......... ..........
          .......... .......... .......... .......... .......... ..........
          .......... .......... .......... .......... .......... ..........
          .......... .......G.. .......... .......... .......... .........T
          .......... .......... .......... .......... .......... ..........
          .......... .......... .......... .......... .......... ..........
          .......... .......... .......... .......... .......... ..........
          .......... .......... .......... .......... .......... ..........
          .......... .......... .......... .......... .......... ..........
          .......... .......... .......... .......... .......... ..........
          ?????????? ?????????? ????????T. .......... .......... ..........
          .......... .......... .......... .......... .......... ..........
          ..A....... .A..T..... G......... ........TC .......... G.........
          ..A....... .A..T..... G......... ........TC .......... G........T
          ..A....... .A..T..... G......... ........TC .......... G.........
          ?????????? ?????????? ?????????? ?????????? ?????????? ??????????
          ..A....... .A..T..... G......... ........TC .......... G.........
          ..A....... .A..T..... G......... ........TC .......... G.........
          ..A....... .A..T..... G......... ........TC .......... G.........
          ..A....... .A..T..... G......... ........TC .......... G.........
          ..A....... .A..T..... G.....A... ........TC .......... G.........
          ..A....... .A..T..... G......... ........TC .......... G.........
          ..A....... .A..T..... G......... ........TC .......... G..T......
          ..A....... .A..T..G.. ......AGCT ..C.....TT .T..T...C. T..T..G...

          ACATTAACGA TTCCTTCTGC CACTGCTGTT TATTGGGCCT TTGGAGATGA ACTTCTTAAC
          .......... .......... .......... .......... .......... ..........
          .......... .......... .......... .......... .......... ..........
          .......... .......... .......... .......... ....T..... ..........
          ..C....... .......... .......... .......... ....T..... ..........
          .......... .......... .......... .......... ....T..... ..........
          .......... .......... .......... .......... ....T..... ..........
          .......... .......... .......... .......... ....T...C. ..........
          .......... .......... .......... .......... ....T..... ..........
          .......... .......... .......... .......... ........C. ..........
          .......... .......... .......... .......... ....T...C. ..........
          .......... .......... .......... ........G. ....T..... ..........
          .......... .......... .......... .......... ....T..... ..........
          .......... .......... .......... .......... ....T...C. ..........
          .......... .......... .......... .......... .......... ..........
          .......... .......... .......... .......... ....T...C. ..........
          .......... .......... .......... .......... ....T..... ..........
          .......... .......A.. TGT...C... ..C.....T. ....T..... .T.GT.A...
          .......... .......A.. TGT...C... ..C.....T. ....T..... .T.GT.A...
          .......... .......A.. TGT...C... ..C.....T. ....T..... GT.GT.A...
          ?????????? ?????????? ?????????? ?????????? ?????????? ??????????
          .........C .......A.. .GT...C... ..C.....A. ....T..... GT.GT.A...
          .......... .......A.. TGT...C... ..C.....T. ....T..... GT.GT.A...
          .......... .......A.. TGT...C... ..C.....T. ....T..... GT.AT.A...
          .......... .......A.. TGT...C... ..C.....T. ....T..... GT.GT.A...
          .......... .C.....A.. TGT...C... ..C.....T. ....T..... GT.GT.A...
          .........C .......A.. TGT...C... ..C.....T. ....T..... GT.GT.A...
          ...C...... .......A.. TGT...C... ..C.....T. A...T..... GT.GT.A...
          ...C.T..CC .A..A..... A.T......C .......... ....T..CC. ....T.AG..

          CATTCTAATG CTTTCTCT
          .......... ........
          .....C.... ........
          .....C.... ........
          .......... ........
          .......... ........
          .......... ........
          .....C.... ........
          .......... ........
          .....C.... ........
          .......... ........
          .....C.... ........
          .....C.... ........
          .....C.... ........
          .......... ........
          .......... ........
          .....C.... ........
          .....C.... ........
          .....C.... ........
          .....C.... ........
          ?????????? ????????
          .....C.... ........
          .....C.... ........
          .....C.... ........
          .....C.... ........
          .....C.... ........
          .....C.... ........
          .....C.... ........
          .....C.... ........
