# Supplementary material for: Contrasted patterns of selective pressure in three recent paralogous gene pairs in the Medicago genus (L.)
Source: BMC Evol Biol. 2012 Oct 1;12:195. doi: 10.1186/1471-2148-12-195 (PMC3517903; doi:10.1186/1471-2148-12-195)
Supplement: Additional file 6 — Laxgene amino acid alignment. Amino acid alignment of Lax genes in phyml format. [file 1471-2148-12-195-S6.phy]

29 266

L0122C2   TDQQEGVVGR EEEVEDHSFS VKNFLWHGGS VWDAWFSCAS NQVAQVLLTL PYSFSQLGML
L0220B2   .......... .......... .......... .......... .......... ..........
L0738D2   .......... .......... .......... .......... .......... ..........
L0750D2   .......... .......... .......... .......... .......... ..........
L0897E2   .......... .......... .......... .......... .......... ..........
L0899E2   .......... .......... .......... .......... .......... ..........
L0901E2   .......... .......... .......... .......... .......... ..........
L0904E2   ?????..... ...Q...... .......... .......... .......... ..........
L0908E2   .......... .......... .......... .......... .......... ..........
L0909E2   .......... .......... .......... .......... .......... ..........
L0911E2   .......... .......... .......... .......... .......... ..........
L0913E2   .......... ...Q...... .......... .......... .......... ..........
L0928D2   .......... ...Q...... .......... .......... .......... ..........
LCarsX2   .......... ...Q...... .......... .......... .......... ..........
LCoerX2   .......... ...Q...... .......... .......... .......... ..........
LMariX2   .......... .......... .......... .......... .......... ..........
LRuthX2   .......... ...Q...... .......... .......... .......... ..........
L0738D4   .E.EG.SSLE .IAEDQSM.N F.S....... .......... .......... .........V
L0122C4   .E.EG.SSLE .IAEDQSM.N F.S....... .......... .......... .........V
L022OB4   .E.EG.SSLE .IAEDQSM.N F.S....... .......... ..???????? ??????????
L0899E4   .EHEG.SSLE DIAEDQSM.N F.S....... .......... .......... .........V
L0911E4   .E.EG.SSLE DIAEDQSM.N F.S....... .......... .......... .........V
L0913E4   ?????????? ?????????? ?????????? ?????????? ?????????? ??????????
LMariX4   .E.EG.STLE DIAEDQSM.N F.S....... .......... .......... .........V
L0750D4   .E.EV.SSLE .IAE.QSM.N F.S....... .......... .......... .........V
L0901E4   .E.EG.SSLE DIAEDQSM.N F.S....... .......... .......... .........V
L0904E4   .E.EG.SSLE DIAEDQSM.N F.S....... .......... .......... .........V
L0908E4   .E.EG.SSLE DIAEDQSM.N F.S....... .......... .......... .........V
L0738D1   .IELNEE--E ..KGASPGSG F......... .Y........ .......... .........I

          SGILLQVFYG ILGSWTAYLI SVLYVEYRSR KEKENVNFKN HVIQWFEVLD GLLGPYWKAL
          .......... .......... .......... .......... .......... ..........
          .......... .......... .......... .......... .......... ..........
          .......... .......... .......... .......... .......... ..........
          .......... .......... .......... .......... .......... ..........
          .......... .......... .......... .......... .......... ..........
          .......... .......... .......... .......... .......... ..........
          .......... .......... .......... .......... .......... ..........
          .......... .......... .......... .......... .......... ..........
          .......... .......... .......... .......... .......... ..........
          .......... .......... .......... .......... .......... ..........
          .......... .......... .......... .......... .......... ..........
          .......... .......... .......... .......... .......... ..........
          .......... .......... .......... .......... .......... ..........
          .......... .......... .......... .......... .......... ..........
          .......... .......... .......... .......... ....?????? ??????????
          .......... .......... .......... .......... .......... .....V....
          ...VF.I... LI........ ........A. .......... .......... ....R.....
          ...VF.I... LI........ ........A. .......... .......... ....R.....
          ?????????? ?????????? ?????????? ?????????? ????...... ....R.....
          ...VF.I... LI........ ........A. .......... .......... ....R.....
          ...VF.I... LI........ ........A. .......... .......... ....R.....
          ?????????? ?????????? ?????????? ?????????? ????...... ....R.....
          ...VF.I... LI........ ........A. .......... .......... ....RH....
          ...VF.I... LI........ ........A. .......... .......... ....R.....
          ...VF.I... LI........ ........A. .......... .......... ....R.....
          ...VF.I... LI........ ........A. .......... .......... ....R.....
          ...VF.I... LI........ ........A. .......... .......... ....K.....
          ...IF..... LM........ .I........ ......S... .........E .........I

          GLAFNCTFLL FGSVIQLIAC ASNIYYINDN LDKRTWTYIF GACCATTVFI PSFHNYRIWS
          .......... .......... .......... .......... .......... ..........
          .......... .......... .......... .......... .......... ..........
          .......... .......... .......... .......... .......... ..........
          .......... .......... .......... .......... .......... ..........
          .......... .......... .......... .......... .......... ..........
          .......... .......... .......... .......... .......... ..........
          .......... .......... .......... .......... .......... ..........
          .......... .......... .......... .......... .......... ..........
          .......... .......... .......... .......... .......... ..........
          .......... .......... .......... .......... .......... ..........
          .......... .......... .......... .......... .......... ..........
          .......... .......... .......... .......... .......... ..........
          .......... .......... .......... .......... .......... ..........
          .......... .......... .......... .......... .......... ..........
          ?????????? ?????????? ?????????? ?????????? ?????????? ??????????
          .......... .......... .......... .......... .......... ..........
          .......... .......... .........K .......... .......... ..........
          .......... .......... .........K .......... .......... ..........
          .......... .......... .........K .......... .......... ..........
          .......... ..T....... .........K .......... .......... ..........
          .......... .......... .........K .......... .......... ..........
          .......... .......... .........K .......... .......... ..........
          .......... .......... .........K .......... .......... ..........
          .......... .......... .????????? ?????????? ?????????? ??????????
          .......... ..T....... .........K .......... .......... ..........
          .......... .......... .........K .......... .......... ..........
          .......... ..T....... .........K .......... .......... ..........
          .......... .......... .........H .......... .......... ..........

          FLGLGMTTYT AWYLTIASIV HGQAENVTHT GPKKLVEIMH AMWKPQKFKY IYLMATLYVF
          .......... .......... .......... .......... .......... ..........
          .......... .......... .......... .......... .......... ..........
          .......... .......... .......... .......... .......... ..........
          .......... .......... .......... .......... .......... ..........
          .......... .......... .......... .......... .......... ..........
          .......... .......... .......... .......... .......... ..........
          .......... .......... .......... .......... .......... ..........
          .......... .......... .......... .......... .......... ..........
          .......... .......... .......... .......... .......... ..........
          .......... .......... .......... .......... .......... ..........
          .......... .......... .......... .......... .......... ..........
          .......... .......... .......... .......... .......... ..........
          .......... .......... .......... .......... .......... ..........
          .......... .......... .......... .......... .......... ..........
          ?????????? ?????????? ???V...... ......???? ?????????? ..........
          .......... .......A.. .......... .......... .......... ..........
          .......... ...MA..A.. N..I...V.S ..T....... .......... ..FL......
          .......... ...MA..A.. N..I...V.S ..T....... .......... ..FL......
          .......... ...MA..A.. N..I...V.S ..T....... .......... ..FL......
          .......... ...MA..A.. N..??????? ?????????? ?????????? ??????????
          .......... ...MA..A.. N..I...V.S ..T....... .......... ..FL......
          .......... ...MA..A.. N..I...V.S ..T....... .......... ..FL......
          .......... ...MA..A.. N..I...V.S ..T....... .......... ..FL......
          ?????????? ?????????? ???I...V.S ..T....... .......... ..FL......
          .......... ...MA..A.. N..I...V.S ..T....... .......... ..FL......
          .......... ...MA..A.. N..??????? ??????.... .......... ..FL......
          .......... ...MA..A.. N..I...V.S ..T....... .......... ..FL......
          .......... ...M...A.. ...V...V.S ....M..... .........A ..FF......

          TLTIPSATAV YWAFGDELLN HSNAFS
          .......... .......... ......
          .......... .......... ......
          .......... .......... ......
          .......... .......... ......
          .......... .......... ......
          .......... .......... ......
          .......... ......Q... ......
          .......... .......... ......
          .......... ......Q... ......
          .......... ......Q... ......
          .......... .......... ......
          .......... .......... ......
          .......... ......Q... ......
          .......... .......... ......
          .......... ......Q... ......
          .......... .......... ......
          .......V.. .......... ......
          .......V.. .......... ......
          .......V.. .......... ......
          ?????????? ?????????? ??????
          ...L...V.. .......... ......
          .......V.. .......... ......
          .......V.. .......... ......
          .......V.. .......... ......
          .......V.. .......... ......
          ...L...V.. .......... ......
          .......V.. ...Y...... ......
          ...L...I.. ......Q..D ......
