# Supplementary material for: Contrasted patterns of selective pressure in three recent paralogous gene pairs in the Medicago genus (L.)
Source: BMC Evol Biol. 2012 Oct 1;12:195. doi: 10.1186/1471-2148-12-195 (PMC3517903; doi:10.1186/1471-2148-12-195)
Supplement: Additional file 7 — Pggene nucleotide alignment. Nucleotide alignment of Pg genes in phyml format. [file 1471-2148-12-195-S7.phy]

31 729

L0122Ca   CTTCAAGTTG ATGGAACAAT TCAAGCACCT GCAGACCCTA GCGTAATAAA AGGGACC---
L0220Ba   .......... .......... .......... .......... .......... .......---
L0738Da   .......... .......... .......... .......... .......... .......---
L0897Ea   G......... .......... .........A .........G .T........ ...A..T---
L0899Ea   .......... .......... .......... .......... .......... ......T---
L0901Ea   .......... .......... .......... .......... .......... ......T---
L0911Ea   G......... .......... .......... .........G .T........ ......T---
LCoerXa   .......... .......... .......... .......... .T........ ......T---
LRuthXa   G......... .......... .......... .........G .T........ ......T---
L0122Cc   G......... .......... .......... .........T CTCA...C.. ..C.G.G---
L0220Bc   G......... .......... .......... .........T CTCA...C.. ..C.G.G---
L0738Dc   G......... .......... ......C... .........T CTCAG..C.. ..C.G.G---
L0750Dc   G......... .......... .......... .........T CTCA...C.. ..C.G.G---
L0899Ec   G.......C. .......... .........C .........T CTCA...C.. ..C.G.G---
L0901Ec   ?????????? ?????????? ?????????? ?????????? ?????????? ???????---
L0908Ec   .......... .......... .......... .........T CTCA...C.. ..CCG.G---
L0911Ec   G......... .......... .......... .........T CTCA...G.. ..C.G.T---
LCoerXc   G......... .......... .......... .........T CTCA...G.. ..C.G.G---
LMariXc   ?????????? ?????????? ?????????? ?????????? ?????????? ???????---
L0738D3   G......... ....C..... ......CT.A CA.A.....G AT.AGC.T.. T.ATG.TTCT
L0750D3   G......... ....C..... .........A CA.A.....G AT.AGC.T.. T.ATG.T---
L0899E3   G......... ....C..... .........A CA.A.....G AT.A.C.T.. T.ATG.T---
L0901E3   G......... ....C..... .........A CA.A.....G AT.A.C.T.. T.ATG.T---
L0904E3   G......... ....C..... .........A CA.A.....G AT.A.C.T.. T.ATG.T---
L0908E3   G......... ....C..... .........A CA.A.....G AT.A.C.T.. T.ATG.T---
L0909E3   G......... ....C..... .........A CA.A.....G AT.A.C.T.. T.ATG.T---
L0928D3   G......... ....C..... .........A CA.A.....G AT.A.C.T.. T.ATG.T---
LCarsX3   ?????????? ?????????? ?????????? ?????????? ?????????? ???????---
LCoerX3   G......... ....C..... .........A CA.A.....G AT.A.C.T.. T.ATG.T---
LMariX3   G......... ....C..... .........A CA.A.....G AT.A.C.T.. T.ATG.T---
Salix_2   ..C......A ....C.T.T. AA.......G .TTA....AG ATCAGT.CTC .------GGC

          GAACAATGGT TCAAGTTTCT ATATATGGAC CATCTTACCT TATCAGGCAA AGGAGTTTTT
          .......... .......... .......... .......... .......... ..........
          .......... .......... .......... .......... .......... ..........
          .........G .......... ...C...... .......... .......... ..........
          .......... .......... .......... .......... .......... ..........
          .......... .......... .......... .......... .......... ..........
          .........G .......... ...C...... .......... .......... ..........
          .......... .......... .......... .......... .......... ..........
          .........G .......... ...C...... .......... .......... ..........
          ..T......G ....A..... ......T... .......... .......A.. ..........
          ..T......G .T..A..... ......A... .......... .......... ..........
          ..T......G .T..A..... ...C.....A .......... .......A.. ..........
          ..T......G .T..A..... .......... .......... .......... ..........
          ..T......G ....A..... ...C.....A .......... .......A.. ..........
          ?????????? ?????????? ?????????? ?????????? ?????????? ??????????
          ..T......G ....A...T. ...C.....A .......... .......A.. ..........
          ..T......G .......... ...C...A.. .......... .......A.. ..........
          ..T......A ....A..... ...C.....A .......... .......A.. ..........
          ?????????? ?????????? ?????????? ?????????? ?????????? ??????????
          T.T......G .T..A...GG ....G.T... T..T...... .......T.. ...T......
          T.T......G .T..A...GG ....G.T... T..T...... .......T.. ...T......
          TTT......G .T..A...GG ....G.T... T..T...... .......T.. ...T......
          TTT......G .T..A...GG ....G.T... T..T...... .......T.. ...T......
          T.T......G .T..A...GG ....G.T... T..T...... .......T.. ...T......
          T.T......G .T..A...GG ....G.T... T..T...... .......T.. ...T......
          T.T......A .T......GG ....G.T... T..T....G. ...T...T.. ...T......
          T.T......G .T..A...GG ....G.T... T..T...... .......T.. ...TA.....
          ?????????? ?????????? ?????????? ?????????? ?????????? ??????????
          T.T......A .T..A...GG ....G.T... T..T...... .......T.. ...T......
          T.T......G .T..A...GG ....G.T... T..T...... .......T.. ...T......
          AGT..T...G .T..T..CAG ...C..A..T ..A.....A. .G.....A.G C..CAC....

          GATGGTCAAG GTGCATCTGT TTACAAAAAA GCT---CAAC CTGCAGCTGC TTGGAGTGGT
          .......... .......... .......... ...---.... .......... ..........
          .......... .......... .......... ...---.... .......... ..........
          .......... .....A.... ...T...... ...---GC.. .......... ..........
          .......... .....A.... ...T...... ...---GC.. .......... ..........
          .......... .....A.... ...T...... ...---GC.. .......... ..........
          .......... .....AA... ...T...C.. ...---GC.. .......... ..........
          .......... .....A.... ...T...... ...---GC.. .......... ..........
          .......... .....A.... ...T...C.. .G.------- --.G...... .....A...C
          .......... .....A...C ...T...C.. ...---.... .......... ..........
          .......... .....A...C ...T...C.. ...---.... .......... ..........
          .......... .....A...C ...T...C.. ...---.... .......... ..........
          .......... .....A...C ...T...C.. ...---.... .......... ..........
          .......... .....AA... ...T...C.. ...---AC.. .......... ..........
          ?????????? ?????????? ?????????? ?????????? ?????????? ??????????
          .......... .....AA... ...T...C.. ...---AC.T .......... ..........
          .......... .....AA... ...T...C.. ...---GC.. .......... ..........
          .......... .....A.... ...T...... ...---GC.. .......... ..........
          ?????????? ?????????? ?????????? ?????????? ?????????? ??????????
          ......A.T. ...A.A...C ..GG.C.C.. AA.------- --------.A ...TG.AAAA
          ......A.T. ...A.A...C ..GG.C.C.. AA.------- --------.A ...TG.AAAA
          ......A.T. ...A.A...C ..GG.G.C.. AA.------- --------.A ...TG..AAA
          ......A.T. ...A.A...C ..GG.G.C.. AA.------- --------.A ...TG..AAA
          ......A.T. ...A.A..TC ..GG.G.C.. AA.------- --------.A ...TG.AAAA
          ......A.T. ...A.A...C ..GG.G.C.. AA.------- --------.A ...TG.AAAA
          ......A.T. ...A.A...C ..GG.G.CT. AA.------- --------.A ...TG.AAAA
          ......A.T. ...A.A..TC ..GG.G.C.. AA.------- --------.A ...TG.AAAA
          ?????????? ?????????? ?????????? ???------- --------?? ??????????
          ......A.T. ...A.A...C ..GG.G.C.. AA.------- --------.A ...TG.AAAA
          ......A.T. ...A.A...C ..GG.G.C.. AA.------- --------.A ...T..CAAA
          .....A.... .AAACGT..C A.GG.GC... AG.ACT---- ---------- -..C..CAAA

          AAAGGCGGTA ACTCAAAAAA TTTCATGAAT TTCGGTTTTA ATTTCGTCAA CAATTCCCTC
          .......... .......... .......... .......... .......... ..........
          .......... .......... .......... .......... .......... ..........
          ...AAGA... ....G...GT .......... .......... .......... .......A..
          ...A..A... ....G...GT .......... .......... .......... .......A.G
          ......A... ....G...GT .......... .......... .......... .......A.G
          ...AAGA... ....G...GT .......... ..AT...... .......... .......A.T
          ...AA.A... ....G...GT .......... .......... .......... .......A..
          ...AAGA... ..AAC...GT .......... ..AT...... .......... .......A..
          ...AAGA... ..GTG....T ...G...... ..A....... TG..T..... .......A.G
          ...AAG.... ..GTG....T ...G...... ..A....... TG..T..... .......A.G
          ...AAGA... ..GTG....T ...G...... ..A....... TG..T..... .......A.G
          ...AAG.... ..GTG....T ...G...... ..A....... TG..T..... .......A.G
          ...AAGA... ..GTG....T .A.G...... ..A....... TG..T..... .......A.G
          ?????????? ?????????? ???????... ..A....... TG..T..... .......A.G
          ...AAGA... ..GTG....T .A.G...... ..A....... TG..T..... .......A.G
          ...AAGA... ...TG....T .......... ..A....... TG..T..... .......A.G
          ...AATA... ..GTG....T .......... ..A....... TG..T..... .......A.G
          ?????????? ????G....T .......... ..A....... TG..T..... .......A.G
          ..CTC.ACAT G.AAG.G.CG ..C......C ..T....... .....C.A.. GCT...AA.T
          ..CTC.ACAT G.AAG.G.CG ..C......C ..T....... .....C.A.. GC....AA.T
          ..CTC.ACCT G.AAG.G.CG ..C......C ..T....... G....C.A.. GC....AA.T
          ..CTC.ACCT G.AAG.G.CG ..C......C ..T....... .....C.A.. GC....AA.T
          ..CTC.AAAT G.AAG.G.CG ..C......C ..T....... .....C.A.. GC....AA.T
          ..CTC.ACAT G.AAG.G.CG ..C......C ..A....... .....C.A.. AC....AA.T
          ..CTC.AAAT G.AAG.G.CG C.C......C ..T....... .....C.A.. GC....AA.T
          ..CTC.AAAT G.AAG.G.CG ..C......C ..T....... .....C.A.. GC....AA.T
          ?????????? ?????????? ???????..C ..T....... .....C.A.. GC....AA.T
          ..CTC.ACAT G.AAG.G.CG ..C......C ..T....... .....C.A.. GC....AA.T
          ..CTC.ACAT G.AAG.G.CG ..C......C ..T....... .....C.A.. GC....AA.T
          ..TAAAAA.T GTGA.GGCCT CCCA...... A.AA.G..CG .....A...C ....GGAT.G

          GTCCACGGCG TTACTTCTAA GGACAGCAAA AATTTCCATG TTATGGTTTT CGGATGCAAT
          .......... .......... .......... .......... .......... .........C
          .......... .......... .......... .......... .......... ..........
          ....G..A.. .......... .......... .......... .......... .........C
          ....G..... .......... .......... .......... .......... .........C
          ....G..... .......... .......... .......... .......... .........C
          ....GT.A.A .......... A......... .......... .......... .........C
          ....G..... .......... .......... .......... .......... .........A
          ....G..A.A .......... .........G .......... .......... G........C
          ...AC..... .......... .......... .......... .C.....C.. G.........
          A..AC...T. .......... .......... .......... .C.....C.. G.........
          ...AC..... .......... .......... .......... .C.....C.. G.........
          ...AC..... .......... .......... .......... .C........ G.........
          .........C .......... .......... .......... .C.....C.. G.........
          ...A.....C .......... .......... .......... .C.....C.. G.........
          ..T......C .......... .......... .......... .C.....C.. G.........
          ....G....C .......... .......... .......... .C.....C.. G.........
          .........C .......... .......... .......... .......C.. G.........
          .........C .......... .......... .......... .......C.. G.........
          ..T..A.A.A .A.T...A.. A......... ..C..T.... .C.AT..... G..T....CC
          ..T..A.A.A .A.....A.. A......... ..C..T.... .C.AT..... G..T....CC
          ..T..A.A.A .A.....A.. A......... ..C..T.... .C.AT..... G..T....CC
          ..T..A.A.A .A.....A.. A......... ..C..T.... .C.AT..... G..T....CC
          ..T.GA.A.A .A.....A.. A......... ..C..T.... .C.AT..... G..T....CC
          ..T..A.A.A .A.....A.. A......... ..C..T.... .C.AT..G.. G..T....CC
          ..T.GA.A.A .A.....A.. A......... ..C..T.... .C.AT..... G..T....CC
          ..T.GA.A.A .A.....A.. A......... ..C..T.... .C.AT..... G..T....CC
          ..T.GA.A.A .A.....A.. A......... ..C..T.... .C.AT..... G..T....CC
          ..T.GA.A.A .A.....A.. A......... ..C..T.... .C.AT..... G..T....CC
          ..G.GG.A.A .A.....A.. A......... ..C..T.... .C.AT..... G..T....CC
          ....G..ATA .A...A..CG A..T.....G ..C..T.... ...AT..G.. G..G.....G

          AATATTACAT TTGATAGCTT CACAATTACT GCCCCTGGAG ACAGTCCCAA CACCGATGGA
          .......... .......... .......... .......... .......... ..........
          .......... .......... .......... .......... .......... ...T......
          .......... .....G.... .......... .......... .......... ..........
          .......... .....G.... ...TG..... .......... .......... ..........
          .......... .....G.... ...TG..... .......... .......... ..........
          .......... ....CG.... .......... .......... .......... ..........
          .......... .....G.... .......... .......... .......... ...T......
          ...T...... .....G.... .......... .......... .......... .C........
          .......... .....G.... ....G..... .......C.. .A........ ...A......
          .......... .....G.... ....G..... .......C.. .......... ...A......
          ...T...... .....G.... ....G..... ......TC.. .......... ...A......
          .......... .....G.... ....G..... .......C.. .......... ...A......
          ...T...... .....G.... ....G..... .......... .......... ..........
          ...T...... .....G.... ....G..... .......... .......... ..........
          ...T...... .....G.... ....G..... .......... .......... ..........
          ...T...... .....G.... ....G..... .........A .......... ..........
          ...T...... .....G.... ....G..... .......... .......... ..........
          ...T...... .....G.... ....G..... .......... .......... ..........
          ..CT.C.... .....G.T.. A..C..A... ..T..A.CTA CA..CAAA.. ...T......
          ..CT.C.... .....G.T.. ...C..A... ..T..A.CTA CA..CAAA.. ...T......
          ..CT.C.... .....G.T.. ...C..A... ..T..A.CTA CA..CATA.. ...T......
          ..CT.C.... .....G.T.. ...C..A... ..T..A.CTA CA..CATA.. ...T......
          ..CT.C.... .....G.T.. ...T..A... .....A.CTA .A..CATA.. ...T......
          ..CT.C.... .....G.T.. ...T..A... ..T..A.CTA CA..CATA.. ...T......
          ..CT.C.... .....G.T.. ...C..A... ..T..A.CTA CA..CATA.. ...T......
          ..CT.C.... .....G.T.. ...C..A... .....ATCTA CA..CATA.. ...T......
          ..CT.C.... .....G.T.. ...C..A... ..T..ARCTA .A..CATA.. ...T......
          ..CT.C.... .....G.T.. ...C..A... ..T..A.CTA CA..CATA.. ...T......
          ..CT.C.... .....G.TG. ...C..A... ..T..A.CTA CA..CATA.. ...T......
          ..CC.C..C. .CC.GCAT.. T..CG.G... ..A....CT. .G...ATA.. ..........

          ATCCACATGG GAAAATCAAC TGGTGTT--- AAAATTCTTA ACACCAACAT TGGTACCGGA
          .......... .......... .......--- .......... .......... C.....T...
          .......... .......... .......--- .......... ....T..... C.........
          .......... .......... ..A....--- .......... .......... C.........
          .......... .......... ..A....--- .......... .......... C.........
          .......... .......... ..A....--- .......... .......... C.........
          .......... .......... ..A....--- .......... .......... C.........
          ......T... .......... ..A....--- .......... .......... C.........
          ....?????? ?????????? ???????--- ?????????? ?????????? ??????????
          .......... ...G...... ..A....--- .......... .......... C.........
          .......... ...G...... ..A....--- .......... .......... C.........
          .......... ...G...... ..A....--- .......... .......T.. C.........
          .......... ...G...... ..A....--- .......... .......... C.........
          .......... ...G...... ..A....--- .......... .......... C.C.......
          .......... ...G...... ..A....--- .......... .......... ..C.......
          .......... ...G...... ..A.A..--- .......... .......... C.C.......
          .......... ...G...... ..A....--- .......... .......... C.........
          .......... ...G...... ..A.A..--- .......... .......... C.C.......
          .......... ...G...... ..A....--- .......... .......... C.C.......
          ..A.....T. ...G...... ..A..A.GTG ...G....C. ....A..... .TC...T...
          ..A.....T. ...G...... ..A...G--- ...G....C. ....A..... .TC...T...
          ..A.....T. ...G...... ..A....--- ...G....C. ....A..... ..C.......
          ..A.....T. ...G...... ..A....--- ...G....C. ....A..... ..C.......
          ..A.....T. ...G...... ..A...G--- ...G....C. ....A..... ..C...A...
          ..A.....T. ...GG..... ..A....--- ...G....C. ....A..... ..C...A...
          ..A..T..T. .G.G...... ..A...G--- ...G....C. ....A..... ..C...T...
          ..A.....T. ...G...... ..A...G--- ...G....C. ....A..... ..C...A...
          ..A.....T. ...G...... ..A...G--- ...G....C. ....A..... ..C...A...
          ..A.....T. ...G...... ..A...G--- ...G....C. ....A..... ..C...A...
          ..A.....T. ...G...... ..A...G--- ...G....C. ....A..... ..C...A...
          .....T..T. .CCG...T.. ...GA.C--- T.C...A.CG .TT.A..G.. ...C..A..C

          GATGACTGTG TCTCAATTGG TGATGGTAGT AAACAAATCA CTGTCGAAGG TGTGAAGTGT
          .......... .......... .......... .......... .......... ..........
          .......... .......... .......... .......... .......... ..........
          .......... .....????? ?????????? ?????????? ?????????? ??????????
          .........A .......A.. .......... .......... .....C.... ......T...
          .........A .......A.. .......... .......... .....C.... ......T...
          .......... .......A.. .......... .......... .....????? ??????????
          .......... .......A.. .......... .......... .....C.... ......T...
          ?????????? ?????????? ?????????? ?????????? ?????????? ??????????
          .....T.... .....T.G.. A........C .G.A...... .....C.... ......A...
          .....T.... .....T.G.. A........C .G.A...... .....C.... ..........
          .....T.... .....T.G.. A........C .G.A...... .....C.... ..........
          .....T.... .....T.G.. A........C .G.A...... .....C.... ..........
          .....T...A .....T.G.. A........C .G.A...... .CA..C.... ......A...
          .....T...A .....T.G.. A........C .G.A...... .CA..C.... ......A...
          .....T...A .....T.G.. A........C .G.A...... .C...C.... ......A...
          .....T...A .....T.G.. A........C .G.A...... .....C..AA ......A...
          .....T...A .....T.G.. A........C .G.A...... .....C..AA ......A...
          .....T...A .....T.G.. A........C .G.A...... .....C..AA ......A...
          .....T...A .....T.G.. AC.A..A..C .G......A. .A...C..AA ......T...
          .....T...A .....T.G.. AC.A..A..C .G......A. .A...C..AA ......T...
          .....T...A .....T.G.. AC.A..A..C .G......A. .A...C..AA ......T...
          .....T...A .....T.G.. AC.A..A..C .G......A. .A...C..AA ......T...
          .....T.... .....T.G.. AC.A..A..C .G......A. .A...C..AA ......T...
          .....T...A .....T.G.. AC.A..A..C CG......A. .....C..AA ......T...
          .....T...A .....T.G.. AC.A..A..C .G......A. T....C..AA ......T...
          .....T.... .....T.G.. AC.A..A..C .G......A. .A...C..AA ......T...
          .....T...A .....T.G.. AC.A..A..C .G......A. .....C..AA ......T...
          .....T.... .....T.G.. A.....A..C .G......A. .A...C..AA ......T...
          .....T.... .....T.G.. A.G...A..C .G......A. .A...C..AA ....T.T...
          .....T...A ....CG.... C.....C.CC G..G.GC.AC A....AC... A..A.CA...

          GGACCTGGTC ATGGTCTTAG TGTTGGAAGC CTTGGAAAGT TTACGACTGA AGAAAATGTA
          .......... .......... .......... .......... .......... ..........
          .......... .......... .A........ .......... .......... ..........
          ?????????? ?????????? ?????????? ?????????? ?????????? ??????????
          .......... .......... .A........ .......... .......... ..........
          .......... .......... .A.C...... .......... .......... ..........
          ?????????? ?????????? ?????????? ?????????? ?????????? ??????????
          .......... .......... .......... .......... .......... ..........
          ?????????? ?????????? ?????????? ?????????? ?????????? ??????????
          .......... .....A.... .......... .......G.. A......C.. ...T......
          .......... .....A.... .......... .......G.. A...A..... ...T......
          .......... .....A.... .......... .......G.. A......C.. ...T......
          .......... .....A.... .......... .......G.. A...A..... ...T......
          .......... .....A.... .......... .......... A...A..... ...T......
          .......... .....A.... .......... .......... A...A..... ...T......
          .......... .......... .......... .......... A...A..... ...T......
          .......... .....A.... .A........ .......... A...A..... ...T......
          .......... .....A.... .......... .......... A...A..... ...T......
          .......... .....A.... .......... .......... A...A..... ...T......
          .......... ....AA.... ...C...... T.A......A A.C.A.AA.. ....GCCACT
          .......... ....AA...T ...C...... T.A......A A.C.A.AA.. ....GCCA.T
          .......... ....AA.... ...C...... T.A......A A.C.A.AA.. ....GC.A.T
          .......... ....AA.... .......... T.A......A A.C.A.AA.. ....GC.A.T
          .......... ....AA.... .......... T.A....... A.C.A.AA.. ....GC...T
          .......... ....AA.C.. .......... T.A....... A.TTA.AA.. .....C...T
          .......... ....AA.... .......... T.A......A A.C.A.AA.. ....GC...T
          .......... ....AA.... .......... T.A....... A.C.A.AA.. ....GC...T
          .......... ....AA.... .........T T.A......A A.C.A.AA.. ....GC...T
          .......... ....AA.C.. .......... T.A....... A.C.A.AA.. ....GC...T
          ...G...... ....AA.C.. .......... T.A....... A.C.A.AA.. ....GC...T
          ........C. ....CA.C.. .........T T.A..G.GA. ACC.C.A... GA..CC...T

          GAGGGGATTA CAATTAAGAA CTGTACTTTG ACAGCAACCG ACAATGGTGT CAGGATCAAG
          .......... .......... .......... .......... .......... ..........
          .......... .......... .......C.. .......... .......... G.........
          ?????????? ?????????? ?????????? ?????????? ?????????? ??????????
          .......... .......... .......C.. .......... .......... G.........
          .......... .......... .......C.. .......... .......... G.........
          ?????????? ?????????? ?????????? ?????????? ?????????? ??????????
          .......... .......... .......C.. .......... .......... G.........
          ?????????? ?????????? ?????????? ?????????? ?????????? ??????????
          ..A..AG... ..G....... .......C.A ..CT....TC .A........ G.....T...
          ..A..AG... ..G....... .......C.A ..CT....TC .A........ G.....T...
          ..A..AG... ..G....... .......C.A ..C.....TC .A........ G.....T...
          ..A..AG... ..G....... .......C.A ..C.....TC .A........ G.....T...
          ..A..AG... ..G....... .......C.A ...T....TC TA........ G.....T...
          ..A..AG... ..G....... .......C.A ...T....TC TA........ G...C.T...
          ..A..AG... T.G....... .......C.A ..C.G...TC TA........ G.....T...
          ..A..AG... T.G....... .......C.A ..C.....T. .A........ G.....T...
          ..A..AG... T.G....... .......C.A ..C.....TC .A........ G.....T...
          ..A..AG... T.G....... .......C.A ..C.....AC .A........ G.....T...
          ..ACATG..C T.G.C..... T..C..CA.C T..AAT..T. .......... G.........
          ..ACATG..C T.G.C..... T..C..CA.C T..AAT..T. .......... G.........
          ..ACATG..C T.G.C..... T..C..CA.C T..AAT..T. .T........ G.........
          ..ACATG..C T.G.C..... T..C..CA.C T..AAT..T. .T........ G.........
          ..ACATG..C T.G.C..... T..C..C..C ...AAT..T. .......... G.........
          ..ACATG..C T.G.C..... T..C..C..C T..AAT..T. .......... G.........
          ..ACATG..C T.G.C..... T..C..CA.C T..AAT..T. ........C. G.........
          ..ACATG..C T.G.C..... T..C..C..T ...AAT..T. .........C G.........
          ..ACATG..C T.G.C..... T..C..CA.C T..AAT..T. ........C. G.........
          ..ACATG..C T.G.C..K.. T..C..CN.C T..AAT..T. C......... G..A......
          ..ACATG..C T.G.C..... T..C..CA.C T..AAT..T. .......... G.........
          TCT..A..AT TTG.C..... T..C..CA.C T..AAT..T. CA........ T..A..A..A

          ACTTGGCCTG ATGCACCGGG AACAATTACT GTTTCTGATA TACATTTTGA AGATATTACC
          .......... .......... .......... .......... .......... ..........
          .......... .......... .......... .......... .......... ..........
          ?????????? ?????????? ?????????? ?????????? ?????????? ??????????
          .......... .......... .........A .......... .......... ..........
          .......... .......... .........A .......... .......... ..........
          ?????????? ?????????? ?????????? ?????????? ?????????? ??????????
          .......... .......... .........C .......... .......... ..........
          ?????????? ?????????? ?????????? ?????????? ?????????? ??????????
          .......... .......A.. .......... .......... .......... ..........
          .......... .......A.. .......... .......... .......... ..........
          .......... .......A.. .......... .......... .......... ..........
          .......... .......A.. .......... .......... .......... ..........
          .......... .......A.. .......... .......... .......... ........T.
          .......... .......A.. .......... .......... .......... ........T.
          .......... .......A.. .......... .......... .......... ........T.
          .......... .......A.. .......... .......... .......... .A......T.
          .......... .......A.. .......... .......... .......... ........T.
          .......... .......A.. .......... .......... .......... ........T.
          ..G......A G.T.T..... ...GTCAC.G A..A...... .G........ .....C..T.
          ..G......A G.T.T..... ...GTC.C.G A..A...... .GA....... ........T.
          ..G......A G.T.T..... ...GTC.C.G A..A...... .G........ ........T.
          ..G......A G.T.T..... ...GTC.C.G A..A...... .G........ ........T.
          .........A G...T..A.. ...TTCCC.. A.CA...... .G........ ........T.
          .........A C.T.T..... ...CTC.C.G A..A...... .G........ ........T.
          .........A ..T.T..... ...GTC.C.G A..A...... .G........ ........T.
          .........A G...T..A.. ...TTCCC.. A.CA...... .G........ ........T.
          ..A......A G.T.T..... ...GTC.C.G A..A...... .G........ ........T.
          ..A......A G.T.T..... ...GTC.C.G A..A...... .G........ ........T.
          .........A G...T..A.. ...GTC.C.G A..A...... .G........ ........T.
          T.G.....A. ..TT.TAT.. T---GG.GTC .CA...A.C. .G........ G......GT.

          ATGACGAATG TCAAGAACCC TGTCATCATA GACCAAGAGT ATTGTCCATG GAACGCGTGC
          .......... .......... .......... .......... .......... ..........
          .......... .......... .......... .......... .......... ..........
          ?????????? ?????????? ?????????? ?????????? ?????????? ??????????
          .......... .......... .......... .......... .......... ....CA....
          .......... .......... .......... .......... .......... ....CA....
          ?????????? ?????????? ?????????? ?????????? ?????????? ??????????
          .......... .......... .......... .......... .......... ....CAA..T
          ?????????? ?????????? ?????????? ?????????? ?????????? ??????????
          ....AT.... ...T...... .A.......T .......... .......... ..........
          ....AT.... ..TT...... .A.......T .......... .......... ..........
          ....AT.... ...C...... .A.......T .......... .......... ..........
          ....AT.... ..TT...... .A.......T .......... .......... ..........
          ....AT.... ...T...... .A.......T .......... .......... ....CAA..T
          ....AT.... ...T...... .A.......T .......... .......... ....CAA..T
          ....AT.... ...T...... .A.......T .......... .......... ....CAA..T
          ....AT.... .......... .A.......T .......... .......... ....CAA..T
          ....AT.... ...T...... .......... .......... .......... ....CAA..T
          ....AT.... ...T...... .A.......T .......... .......... ....CAA..T
          ...GTT.... ..CTA..... A..G.....T .......... .......T.. ...TCAA...
          ...GTT.... ..CTA..... A..G.....T .......... .......T.. ...TCAA...
          ...GTT.... .AC.A..... A..G.....T .......... .......T.. ...TCAA...
          ...GTT.... .AC.A..... A..G.....T .......... .......T.. ..WTCAA...
          ...GTT.... ..CGA..... A..G.....T .......... .......T.. ...TCAA...
          ...GTT.... ..CGA..... A..G.....T .......... .......T.. ...TCAA...
          ...GTT.... ....A.C... A..G.....T .......... .......T.. ...TCAA...
          ...GTT.... ..CGA..... A..G.....T .......... .......T.. ...TCAA...
          ...GTT.... ..CTA..... A..G.....T .......... .......T.. ...TCAA...
          ...GTT.... ..CTA..... A..G.....T .......... .......T.. ...TCAA...
          ...GTT.... ..CT...... A..G.....T .......... .......T.. ...TCAA...
          ....AC.... ..C.A..... .A..C..T.. ..T....T.. ....C..... ....CAA...

          TCCAAAAAG
          .........
          .........
          ?????????
          .........
          .........
          ?????????
          .........
          ?????????
          AA.......
          AA.......
          AA.......
          AA.......
          .........
          .........
          .........
          .........
          .........
          .........
          ..A...C..
          ..A..GC..
          ..A...C..
          ..A...C..
          ..A...C..
          ..A...C..
          ..A...C..
          ..A...C..
          ..A...C..
          ..A....W.
          ..A...CT.
          AGTCT....
