# Supplementary material for: Contrasted patterns of selective pressure in three recent paralogous gene pairs in the Medicago genus (L.)
Source: BMC Evol Biol. 2012 Oct 1;12:195. doi: 10.1186/1471-2148-12-195 (PMC3517903; doi:10.1186/1471-2148-12-195)
Supplement: Additional file 8 — Pg gene amino acid alignment. Amino acid alignment of Pg genes in phyml format. [file 1471-2148-12-195-S8.phy]

31 243

L0122Ca   LQVDGTIQAP ADPSVIKGT- EQWFKFLYMD HLTLSGKGVF DGQGASVYKK A-QPAAAWSG
L0220Ba   .......... .........- .......... .......... .......... .-........
L0738Da   .......... .........- .......... .......... .......... .-........
L0897Ea   V......... ...G.....- ...V...... .......... .....T.... .-A.......
L0899Ea   .......... .........- .......... .......... .....T.... .-A.......
L0901Ea   .......... .........- .......... .......... .....T.... .-A.......
L0911Ea   V......... ...G.....- ...V...... .......... .....N...Q .-A.......
LCoerXa   .......... .........- .......... .......... .....T.... .-A.......
LRuthXa   V......... ...G.....- ...V...... .......... .....T...Q G---G...N.
L0122Cc   V......... ....Q..AA- D..V....I. .......... .....TA..Q .-........
L0220Bc   V......... ....Q..AA- D..V....I. .......... .....TA..Q .-........
L0738Dc   V......... ....Q..AA- D..V.....E .......... .....TA..Q .-........
L0750Dc   V......... ....Q..AA- D..V...... .......... .....TA..Q .-........
L0899Ec   V......... ....Q..AA- D..V.....E .......... .....N...Q .-T.......
L0901Ec   ?????????? ?????????- ?????????? ?????????? ?????????? ??????????
L0908Ec   .......... ....Q..AA- D..V.....E .......... .....N...Q .-TS......
L0911Ec   V......... ....QM.AA- D..V.....N .......... .....N...Q .-A.......
LCoerXc   V......... ....QM.AA- D..I.....E .......... .....T.... .-A.......
LMariXc   ?????????? ?????????- ?????????? ?????????? ?????????? ??????????
L0738D3   V........S QN.DELNDAS Y..V..G.V. YF........ ..N.ETAWTQ N-----DCGK
L0750D3   V......... QN.DELNDA- Y..V..G.V. YF........ ..N.ETAWTQ N-----DCGK
L0899E3   V......... QN.DELNDA- F..V..G.V. YF........ ..N.ETAWRQ N-----DCGK
L0901E3   V......... QN.DELNDA- F..V..G.V. YF........ ..N.ETAWRQ N-----DCGK
L0904E3   V......... QN.DELNDA- Y..V..G.V. YF........ ..N.ETSWRQ N-----DCGK
L0908E3   V......... QN.DELNDA- Y..V..G.V. YF........ ..N.ETAWRQ N-----DCGK
L0909E3   V......... QN.DELNDA- Y..I..G.V. YF..L..... ..N.ETAWRL N-----DCGK
L0928D3   V......... QN.DELNDA- Y..V..G.V. YF......I. ..N.ETSWRQ N-----DCGK
LCarsX3   ?????????? ?????????- ?????????? ?????????? ?????????? ?-----????
LCoerX3   V......... QN.DELNDA- Y..I..G.V. YF........ ..N.ETAWRQ N-----DCGK
LMariX3   V......... QN.DELNDA- Y..V..G.V. YF........ ..N.ETAWRQ N-----DC.K
Salix_2   ...N.ILK.. VN.DQFS--G SH.VN.R.I. Q.....S.T. ....NVAWS. ST-----C.K

          KGGNSKNFMN FGFNFVNNSL VHGVTSKDSK NFHVMVFGCN NITFDSFTIT APGDSPNTDG
          .......... .......... .......... .......... .......... ..........
          .......... .......... .......... .......... .......... ..........
          .KS...V... .........I .RD....... .......... .....G.... ..........
          .SS...V... .........M .R........ .......... .....G..V. ..........
          ..S...V... .........M .R........ .......... .....G..V. ..........
          .KS...V... LC.......I .RDI...... .......... .....G.... ..........
          .NS...V... .........I .R........ .........K .....G.... ..........
          .KS.N.V... LC.......I .RDI...... ......L... .F...G.... .......P..
          .KS.V.IL.. L..M.....M .T........ ......L... .....G..V. ..AE......
          .K..V.IL.. L..M.....M IT........ ......L... .....G..V. ..A.......
          .KS.V.IL.. L..M.....M .T........ ......L... .F...G..V. ..S.......
          .K..V.IL.. L..M.....M .T........ ......L... .....G..V. ..A.......
          .KS.V.IM.. L..M.....M ...L...... ......L... .F...G..V. ..........
          ?????????. L..M.....M .N.L...... ......L... .F...G..V. ..........
          .KS.V.IM.. L..M.....M ...L...... ......L... .F...G..V. ..........
          .KS.L.I... L..M.....M .R.L...... ......L... .F...G..V. ...N......
          .NS.V.I... L..M.....M ...L...... ......L... .F...G..V. ..........
          ?????.I... L..M.....M ...L...... ......L... .F...G..V. ..........
          NSTCKRRS.. .....LKL.I .QDII..... ....N.L..T .F...GL... ..AT.K....
          NSTCKRRS.. .....LKH.I .QDI...... ....N.L..T .F...G.... ..AT.K....
          NSTCKRRS.. ...S.LKH.I .QDI...... ....N.L..T .F...G.... ..AT.I....
          NSTCKRRS.. .....LKH.I .QDI...... ....N.L..T .F...G.... ..AT.I....
          NSKCKRRS.. .....LKH.I .RDI...... ....N.L..T .F...G.... ..AK.I....
          NSTCKRRS.. L....LKH.I .QDI...... ....N.L..T .F...G.... ..AT.I....
          NSKCKRRS.. .....LKH.I .RDI...... ....N.L..T .F...G.... ..AT.I....
          NSKCKRRS.. .....LKH.I .RDI...... ....N.L..T .F...G.... ..ST.I....
          ?????????. .....LKH.I .RDI...... ....N.L..T .F...G.... ..?K.I....
          NSTCKRRS.. .....LKH.I .RDI...... ....N.L..T .F...G.... ..AT.I....
          NSTCKRRS.. .....LKH.I .RDI...... ....N.L..T .F...GV... ..AT.I....
          NKNCEGLP.. IR.D.IT.G. .RDI.TR... ....N.L..K .L..QH..V. ..AE.I....

          IHMGKSTGV- KILNTNIGTG DDCVSIGDGS KQITVEGVKC GPGHGLSVGS LGKFTTEENV
          .........- .......... .......... .......... .......... ..........
          .........- .......... .......... .......... .......I.. ..........
          .......D.- .......... .....????? ?????????? ?????????? ??????????
          .......D.- .......... ...I...... .....Q..N. .......I.. ..........
          .......D.- .......... ...I...... .....Q..N. .......I.. ..........
          .......D.- .......... .......... .....????? ?????????? ??????????
          ..L....D.- .......... .......... .....Q..N. .......... ..........
          .????????- ?????????? ?????????? ?????????? ?????????? ??????????
          ....R..D.- .......... .....L.... RK...Q.... .....I.... ..RY...D..
          ....R..D.- .......... .....L.... RK...Q.... .....I.... ..RY...D..
          ....R..D.- .......... .....L.... RK...Q.... .....I.... ..RY...D..
          ....R..D.- .......... .....L.... RK...Q.... .....I.... ..RY...D..
          ....R..D.- .......A.. ...I.L.... RK..IQ.... .....I.... ...Y...D..
          ....R..D.- .......A.. ...I.L.... RK..IQ.... .....I.... ...Y...D..
          ....R..DI- .......A.. ...I.L.... RK...Q.... .......... ...Y...D..
          ....R..D.- .......... ...I.L.... RK...QN... .....I.I.. ...Y...D..
          ....R..DI- .......A.. ...I.L.... RK...QN... .....I.... ...Y...D..
          ....R..D.- .......A.. ...I.L.... RK...QN... .....I.... ...Y...D..
          ..I.R..DDV .V.....S.. ...I.L.Q.. R....QN.N. .....I.... ...NPK..AT
          ..I.R..D.- .V.....S.. ...I.L.Q.. R....QN.N. .....II... ...NPK..AI
          ..I.R..D.- .V.....A.. ...I.L.Q.. R....QN.N. .....I.... ...NPK..AI
          ..I.R..D.- .V.....A.. ...I.L.Q.. R....QN.N. .....I.... ...NPK..AI
          ..I.R..D.- .V.....A.. .....L.Q.. R....QN.N. .....I.... ...YPK..A.
          ..I.R..D.- .V.....A.. ...I.L.Q.. R....QN.N. .....I.... ...YLK..T.
          ..I.R..D.- .V.....A.. ...I.L.Q.. R..I.QN.N. .....I.... ...NPK..A.
          ..I.R..D.- .V.....A.. .....L.Q.. R....QN.N. .....I.... ...YPK..A.
          ..I.R..D.- .V.....A.. ...I.L.Q.. R....QN.N. .....I.... ...NPK..A.
          ..I.R..D.- .V.....A.. .....L.... R....QN.N. .....I.... ...YPK..A.
          ..I.R..D.- .V.....A.. .....L.G.. R....QN.Y. .A...I.... ...YPK..A.
          ..I.R...I- Y.IDSK.... ...I.V...T EELH.T..T. .....I.... ..RYPN.KP.

          EGITIKNCTL TATDNGVRIK TWPDAPGTIT VSDIHFEDIT MTNVKNPVII DQEYCPWNAC
          .......... .......... .......... .......... .......... ..........
          .......... .......... .......... .......... .......... ..........
          ?????????? ?????????? ?????????? ?????????? ?????????? ??????????
          .......... .......... .......... .......... .......... ........Q.
          .......... .......... .......... .......... .......... ........Q.
          ?????????? ?????????? ?????????? ?????????? ?????????? ??????????
          .......... .......... .......... .......... .......... ........Q.
          ?????????? ?????????? ?????????? ?????????? ?????????? ??????????
          ..V.V..... .S.Q...... .......... .......... .N..M..I.. ..........
          ..V.V..... .S.Q...... .......... .......... .N..L..I.. ..........
          ..V.V..... ...Q...... .......... .......... .N..T..I.. ..........
          ..V.V..... ...Q...... .......... .......... .N..L..I.. ..........
          ..V.V..... .S.L...... .......... .........I .N..M..I.. ........Q.
          ..V.V..... .S.L....L. .......... .........I .N..M..I.. ........Q.
          ..VIV..... .G.L...... .......... .........I .N..M..I.. ........Q.
          ..VIV..... ...E...... .......... .......N.I .N.....I.. ........Q.
          ..VIV..... ...Q...... .......... .........I .N..M..... ........Q.
          ..VIV..... ...Q...... .......... .........I .N..M..I.. ........Q.
          .HVLV....I SN........ ...SS...SP IT.M....TI .V..L..... ........Q.
          .HVLV....I SN........ ...SS...SP IT.MN....I .V..L..... ........Q.
          .HVLV....I SN........ ...SS...SP IT.M.....I .V..Q..... ........Q.
          .HVLV....I SN........ ...SS...SP IT.M.....I .V..Q..... .......?Q.
          .HVLV....F .N........ ...S....SP IT.M.....I .V..R..... ........Q.
          .HVLV....F SN........ ...TS...SP IT.M.....I .V..R..... ........Q.
          .HVLV....I SN....L... ...NS...SP IT.M.....I .V...T.... ........Q.
          .HVLV....F .N....A... ...S....SP IT.M.....I .V..R..... ........Q.
          .HVLV....I SN....L... ...SS...SP IT.M.....I .V..L..... ........Q.
          .HVLV?...? SN.A...... ...SS...SP IT.M.....I .V..L..... ........Q.
          .HVLV....I SN........ ...S....SP IT.M.....I .V..L..... ........Q.
          S..FV....I SN.A...... S...LY.-GV A.NM.....V .N..Q..ILL ..V.....Q.

          SKK
          ...
          ...
          ???
          ...
          ...
          ???
          ...
          ???
          N..
          N..
          N..
          N..
          ...
          ...
          ...
          ...
          ...
          ...
          ..Q
          ..Q
          ..Q
          ..Q
          ..Q
          ..Q
          ..Q
          ..Q
          ..Q
          ..?
          ..L
          .L.
